# Supplementary material for: Oxygen reserve index monitoring reduced the incidence of low pulse oxygen saturation during deep sedation for hysteroscopy: a prospective randomized controlled trial
Source: Front Med (Lausanne). 2026 Feb 18;13:1732543. doi: 10.3389/fmed.2026.1732543 (PMC12956626; doi:10.3389/fmed.2026.1732543)
Supplement: Supplementary file 3 [file Table_3.xlsx]

## Sheet: Sheet1
Grouping	Serial Number	Random numbers	ORI+FM group	ORI+NPA group	non-ORI+FM group	non-ORI+NPA group
ORI+FM group	197	0.00594276	1	13	5	2
ORI+FM group	304	0.00744565	6	15	12	3
ORI+FM group	175	0.00926987	8	18	14	4
ORI+FM group	153	0.00984676	10	21	17	7
ORI+FM group	325	0.0102451	22	25	20	9
ORI+FM group	239	0.0120417	29	30	31	11
ORI+FM group	343	0.0189525	32	37	34	16
ORI+FM group	207	0.0205543	33	41	35	19
ORI+FM group	124	0.025602	38	42	36	23
ORI+FM group	341	0.0298865	40	43	39	24
ORI+FM group	191	0.0322845	48	44	47	26
ORI+FM group	70	0.0326935	52	45	54	27
ORI+FM group	141	0.0341009	53	49	55	28
ORI+FM group	100	0.0346567	56	50	57	46
ORI+FM group	217	0.0360403	61	58	59	51
ORI+FM group	294	0.0363153	62	60	69	65
ORI+FM group	10	0.0398825	64	63	80	66
ORI+FM group	73	0.041329	68	71	81	67
ORI+FM group	230	0.0424351	70	75	86	72
ORI+FM group	270	0.0489593	73	76	95	77
ORI+FM group	210	0.0513299	74	78	105	79
ORI+FM group	56	0.052708	82	83	107	84
ORI+FM group	145	0.0637727	90	85	111	91
ORI+FM group	346	0.0669151	96	87	116	93
ORI+FM group	289	0.068611	100	88	131	98
ORI+FM group	327	0.0753514	102	89	132	99
ORI+FM group	186	0.0760905	104	92	135	101
ORI+FM group	48	0.0765108	106	94	137	114
ORI+FM group	6	0.0871609	109	97	139	117
ORI+FM group	32	0.0888915	118	103	140	120
ORI+FM group	347	0.0908232	119	108	142	121
ORI+FM group	96	0.0934352	122	110	144	125
ORI+FM group	68	0.0953832	124	112	152	134
ORI+FM group	40	0.0968882	128	113	154	143
ORI+FM group	227	0.100421	129	115	156	155
ORI+FM group	129	0.101589	133	123	157	162
ORI+FM group	218	0.102041	136	126	158	163
ORI+FM group	367	0.103532	141	127	160	171
ORI+FM group	136	0.103851	145	130	165	172
ORI+FM group	52	0.105339	147	138	166	179
ORI+FM group	295	0.106352	150	146	173	181
ORI+FM group	118	0.106844	151	148	176	182
ORI+FM group	133	0.113783	153	149	188	183
ORI+FM group	147	0.113951	159	161	190	184
ORI+FM group	339	0.114888	174	164	195	185
ORI+FM group	192	0.117258	175	167	196	193
ORI+FM group	296	0.12252	178	168	198	200
ORI+FM group	74	0.123537	180	169	203	213
ORI+FM group	302	0.12578	186	170	205	219
ORI+FM group	233	0.129592	187	177	209	225
ORI+FM group	64	0.130154	189	194	211	229
ORI+FM group	53	0.133835	191	201	212	235
ORI+FM group	276	0.135326	192	202	214	238
ORI+FM group	178	0.136544	197	204	216	241
ORI+FM group	242	0.138571	199	206	220	243
ORI+FM group	106	0.139186	207	221	224	247
ORI+FM group	282	0.140151	208	223	228	251
ORI+FM group	109	0.140432	210	231	232	253
ORI+FM group	392	0.142594	215	234	237	255
ORI+FM group	180	0.142944	217	236	249	256
ORI+FM group	150	0.14917	218	240	250	259
ORI+FM group	267	0.150564	222	244	252	260
ORI+FM group	333	0.151707	226	245	254	263
ORI+FM group	174	0.153199	227	246	266	268
ORI+FM group	215	0.155195	230	257	273	269
ORI+FM group	8	0.157575	233	258	277	271
ORI+FM group	199	0.163013	239	261	287	272
ORI+FM group	151	0.164381	242	262	290	275
ORI+FM group	332	0.166063	248	264	298	283
ORI+FM group	90	0.16786	265	279	300	288
ORI+FM group	61	0.167882	267	280	301	291
ORI+FM group	281	0.168209	270	285	303	292
ORI+FM group	344	0.174306	274	286	305	297
ORI+FM group	102	0.17438	276	293	317	306
ORI+FM group	122	0.174609	278	299	329	313
ORI+FM group	33	0.17772	281	307	330	314
ORI+FM group	189	0.18023	282	308	335	316
ORI+FM group	248	0.185978	284	309	336	321
ORI+FM group	265	0.18724	289	311	338	322
ORI+FM group	159	0.188343	294	312	345	323
ORI+FM group	29	0.189017	295	315	349	328
ORI+FM group	274	0.18909	296	318	351	331
ORI+FM group	128	0.190672	302	320	352	348
ORI+FM group	395	0.191842	304	324	357	350
ORI+FM group	187	0.192816	310	326	358	353
ORI+FM group	369	0.199385	319	334	359	355
ORI+FM group	278	0.201128	325	337	360	356
ORI+FM group	104	0.20357	327	340	363	362
ORI+FM group	284	0.212586	332	342	364	366
ORI+FM group	82	0.215805	333	354	365	368
ORI+FM group	310	0.216761	339	361	371	370
ORI+FM group	1	0.21687	341	372	375	373
ORI+FM group	38	0.217167	343	374	377	380
ORI+FM group	319	0.217669	344	376	379	382
ORI+FM group	62	0.2189	346	378	383	384
ORI+FM group	222	0.229584	347	381	385	386
ORI+FM group	208	0.230954	367	387	388	390
ORI+FM group	22	0.231797	369	389	391	396
ORI+FM group	226	0.233067	392	394	393	399
ORI+FM group	119	0.233078	395	397	398	400
ORI+NPA group	50	0.236438
ORI+NPA group	204	0.237489
ORI+NPA group	30	0.237843
ORI+NPA group	112	0.238215
ORI+NPA group	354	0.242603
ORI+NPA group	110	0.244476
ORI+NPA group	87	0.256889
ORI+NPA group	41	0.261139
ORI+NPA group	361	0.263235
ORI+NPA group	88	0.26349
ORI+NPA group	309	0.264804
ORI+NPA group	113	0.264959
ORI+NPA group	167	0.266811
ORI+NPA group	60	0.268274
ORI+NPA group	285	0.270916
ORI+NPA group	115	0.278197
ORI+NPA group	92	0.27837
ORI+NPA group	161	0.278984
ORI+NPA group	240	0.283697
ORI+NPA group	236	0.285147
ORI+NPA group	334	0.291612
ORI+NPA group	293	0.297707
ORI+NPA group	258	0.29793
ORI+NPA group	320	0.303185
ORI+NPA group	312	0.303958
ORI+NPA group	130	0.304341
ORI+NPA group	340	0.30598
ORI+NPA group	177	0.310212
ORI+NPA group	299	0.315115
ORI+NPA group	315	0.319652
ORI+NPA group	261	0.319721
ORI+NPA group	308	0.321809
ORI+NPA group	397	0.325458
ORI+NPA group	376	0.32598
ORI+NPA group	78	0.326146
ORI+NPA group	164	0.32883
ORI+NPA group	37	0.33495
ORI+NPA group	71	0.335644
ORI+NPA group	389	0.336646
ORI+NPA group	387	0.3449
ORI+NPA group	280	0.345058
ORI+NPA group	149	0.34535
ORI+NPA group	234	0.348592
ORI+NPA group	264	0.35348
ORI+NPA group	257	0.357213
ORI+NPA group	168	0.359925
ORI+NPA group	44	0.368198
ORI+NPA group	342	0.371578
ORI+NPA group	103	0.373497
ORI+NPA group	324	0.374447
ORI+NPA group	15	0.379926
ORI+NPA group	201	0.382004
ORI+NPA group	97	0.382502
ORI+NPA group	126	0.389428
ORI+NPA group	223	0.389635
ORI+NPA group	108	0.389921
ORI+NPA group	337	0.396598
ORI+NPA group	202	0.396665
ORI+NPA group	206	0.397276
ORI+NPA group	42	0.399078
ORI+NPA group	246	0.401415
ORI+NPA group	25	0.402834
ORI+NPA group	146	0.408427
ORI+NPA group	45	0.41575
ORI+NPA group	311	0.416731
ORI+NPA group	394	0.417028
ORI+NPA group	83	0.419226
ORI+NPA group	262	0.421404
ORI+NPA group	13	0.422799
ORI+NPA group	372	0.424688
ORI+NPA group	138	0.428919
ORI+NPA group	89	0.429784
ORI+NPA group	378	0.432661
ORI+NPA group	43	0.433691
ORI+NPA group	221	0.434208
ORI+NPA group	18	0.438669
ORI+NPA group	244	0.440246
ORI+NPA group	85	0.440717
ORI+NPA group	326	0.442572
ORI+NPA group	279	0.443155
ORI+NPA group	21	0.443593
ORI+NPA group	231	0.445093
ORI+NPA group	286	0.449021
ORI+NPA group	127	0.459099
ORI+NPA group	381	0.462312
ORI+NPA group	94	0.465777
ORI+NPA group	245	0.465957
ORI+NPA group	49	0.468441
ORI+NPA group	374	0.468585
ORI+NPA group	307	0.469159
ORI+NPA group	169	0.471414
ORI+NPA group	194	0.476428
ORI+NPA group	76	0.478032
ORI+NPA group	123	0.479709
ORI+NPA group	58	0.483122
ORI+NPA group	170	0.486141
ORI+NPA group	75	0.486838
ORI+NPA group	148	0.495912
ORI+NPA group	318	0.496268
ORI+NPA group	63	0.502419
non-ORI+FM group	300	0.504232
non-ORI+FM group	363	0.50831
non-ORI+FM group	205	0.509184
non-ORI+FM group	388	0.510792
non-ORI+FM group	303	0.515404
non-ORI+FM group	290	0.515823
non-ORI+FM group	34	0.518351
non-ORI+FM group	137	0.520496
non-ORI+FM group	224	0.523259
non-ORI+FM group	383	0.52461
non-ORI+FM group	273	0.529554
non-ORI+FM group	157	0.529837
non-ORI+FM group	135	0.530405
non-ORI+FM group	198	0.533423
non-ORI+FM group	214	0.534201
non-ORI+FM group	385	0.536377
non-ORI+FM group	364	0.538334
non-ORI+FM group	116	0.539981
non-ORI+FM group	105	0.547305
non-ORI+FM group	81	0.548834
non-ORI+FM group	188	0.548918
non-ORI+FM group	266	0.550293
non-ORI+FM group	352	0.55199
non-ORI+FM group	154	0.552134
non-ORI+FM group	377	0.552956
non-ORI+FM group	393	0.554568
non-ORI+FM group	165	0.559372
non-ORI+FM group	209	0.560083
non-ORI+FM group	142	0.561714
non-ORI+FM group	195	0.56698
non-ORI+FM group	190	0.568455
non-ORI+FM group	371	0.579957
non-ORI+FM group	338	0.581007
non-ORI+FM group	131	0.584177
non-ORI+FM group	55	0.584524
non-ORI+FM group	80	0.590933
non-ORI+FM group	335	0.59906
non-ORI+FM group	17	0.600297
non-ORI+FM group	59	0.600952
non-ORI+FM group	152	0.607709
non-ORI+FM group	329	0.608209
non-ORI+FM group	211	0.612791
non-ORI+FM group	365	0.616867
non-ORI+FM group	140	0.622541
non-ORI+FM group	111	0.625187
non-ORI+FM group	31	0.627125
non-ORI+FM group	301	0.627334
non-ORI+FM group	252	0.628938
non-ORI+FM group	250	0.631741
non-ORI+FM group	156	0.638891
non-ORI+FM group	57	0.656023
non-ORI+FM group	139	0.656151
non-ORI+FM group	228	0.66011
non-ORI+FM group	254	0.664107
non-ORI+FM group	173	0.666336
non-ORI+FM group	237	0.6672
non-ORI+FM group	107	0.672318
non-ORI+FM group	216	0.673482
non-ORI+FM group	158	0.674262
non-ORI+FM group	287	0.674328
non-ORI+FM group	357	0.675044
non-ORI+FM group	360	0.677352
non-ORI+FM group	212	0.677967
non-ORI+FM group	39	0.681872
non-ORI+FM group	144	0.6876
non-ORI+FM group	35	0.693329
non-ORI+FM group	232	0.695313
non-ORI+FM group	391	0.695568
non-ORI+FM group	277	0.696385
non-ORI+FM group	20	0.696564
non-ORI+FM group	379	0.699367
non-ORI+FM group	54	0.70057
non-ORI+FM group	47	0.704282
non-ORI+FM group	398	0.704319
non-ORI+FM group	317	0.705108
non-ORI+FM group	359	0.710967
non-ORI+FM group	196	0.714292
non-ORI+FM group	132	0.720529
non-ORI+FM group	305	0.722747
non-ORI+FM group	358	0.722756
non-ORI+FM group	249	0.732246
non-ORI+FM group	5	0.734024
non-ORI+FM group	349	0.734554
non-ORI+FM group	36	0.734645
non-ORI+FM group	86	0.737812
non-ORI+FM group	330	0.739264
non-ORI+FM group	375	0.739318
non-ORI+FM group	69	0.74161
non-ORI+FM group	166	0.744055
non-ORI+FM group	14	0.745913
non-ORI+FM group	336	0.746372
non-ORI+FM group	220	0.749461
non-ORI+FM group	12	0.750381
non-ORI+FM group	351	0.75098
non-ORI+FM group	203	0.751452
non-ORI+FM group	160	0.752617
non-ORI+FM group	298	0.752767
non-ORI+FM group	345	0.756598
non-ORI+FM group	95	0.75735
non-ORI+FM group	176	0.758023
non-ORI+NPA group	348	0.761529
non-ORI+NPA group	155	0.761891
non-ORI+NPA group	269	0.762314
non-ORI+NPA group	66	0.765184
non-ORI+NPA group	241	0.76534
non-ORI+NPA group	193	0.766986
non-ORI+NPA group	46	0.771001
non-ORI+NPA group	328	0.77262
non-ORI+NPA group	259	0.773673
non-ORI+NPA group	181	0.77387
non-ORI+NPA group	16	0.776239
non-ORI+NPA group	171	0.776403
non-ORI+NPA group	3	0.782164
non-ORI+NPA group	331	0.783002
non-ORI+NPA group	247	0.7837
non-ORI+NPA group	229	0.788518
non-ORI+NPA group	51	0.791547
non-ORI+NPA group	297	0.792184
non-ORI+NPA group	26	0.803636
non-ORI+NPA group	350	0.803958
non-ORI+NPA group	382	0.804058
non-ORI+NPA group	213	0.806823
non-ORI+NPA group	179	0.809132
non-ORI+NPA group	255	0.818832
non-ORI+NPA group	306	0.827768
non-ORI+NPA group	373	0.827789
non-ORI+NPA group	184	0.828358
non-ORI+NPA group	292	0.833438
non-ORI+NPA group	225	0.834073
non-ORI+NPA group	11	0.834674
non-ORI+NPA group	314	0.837348
non-ORI+NPA group	162	0.842583
non-ORI+NPA group	263	0.843661
non-ORI+NPA group	67	0.843889
non-ORI+NPA group	185	0.844637
non-ORI+NPA group	396	0.846467
non-ORI+NPA group	291	0.858965
non-ORI+NPA group	321	0.864867
non-ORI+NPA group	77	0.865977
non-ORI+NPA group	91	0.879331
non-ORI+NPA group	235	0.879964
non-ORI+NPA group	9	0.880907
non-ORI+NPA group	253	0.883045
non-ORI+NPA group	79	0.886152
non-ORI+NPA group	366	0.887427
non-ORI+NPA group	172	0.889752
non-ORI+NPA group	117	0.890331
non-ORI+NPA group	400	0.891327
non-ORI+NPA group	28	0.89173
non-ORI+NPA group	384	0.892052
non-ORI+NPA group	98	0.893107
non-ORI+NPA group	288	0.895652
non-ORI+NPA group	65	0.896202
non-ORI+NPA group	256	0.897396
non-ORI+NPA group	183	0.89907
non-ORI+NPA group	143	0.901214
non-ORI+NPA group	4	0.904955
non-ORI+NPA group	72	0.908384
non-ORI+NPA group	271	0.908724
non-ORI+NPA group	238	0.910666
non-ORI+NPA group	355	0.912851
non-ORI+NPA group	219	0.914291
non-ORI+NPA group	19	0.915009
non-ORI+NPA group	24	0.915391
non-ORI+NPA group	316	0.916499
non-ORI+NPA group	386	0.916781
non-ORI+NPA group	368	0.918021
non-ORI+NPA group	93	0.921188
non-ORI+NPA group	121	0.922636
non-ORI+NPA group	260	0.927031
non-ORI+NPA group	399	0.927599
non-ORI+NPA group	272	0.928572
non-ORI+NPA group	200	0.931976
non-ORI+NPA group	99	0.932591
non-ORI+NPA group	125	0.933065
non-ORI+NPA group	182	0.93436
non-ORI+NPA group	84	0.939721
non-ORI+NPA group	353	0.942409
non-ORI+NPA group	7	0.942882
non-ORI+NPA group	23	0.943234
non-ORI+NPA group	27	0.944331
non-ORI+NPA group	380	0.946108
non-ORI+NPA group	275	0.946964
non-ORI+NPA group	362	0.94911
non-ORI+NPA group	322	0.961756
non-ORI+NPA group	243	0.962946
non-ORI+NPA group	114	0.968203
non-ORI+NPA group	356	0.970597
non-ORI+NPA group	283	0.971375
non-ORI+NPA group	101	0.971492
non-ORI+NPA group	2	0.971973
non-ORI+NPA group	268	0.971997
non-ORI+NPA group	313	0.975303
non-ORI+NPA group	251	0.98245
non-ORI+NPA group	323	0.982663
non-ORI+NPA group	163	0.983499
non-ORI+NPA group	134	0.984691
non-ORI+NPA group	120	0.989014
non-ORI+NPA group	390	0.989891
non-ORI+NPA group	370	0.997572
